# Supplementary material for: A new therocephalian (Gorynychus masyutinae gen. et sp. nov.) from the Permian Kotelnich locality, Kirov Region, Russia
Source: PeerJ. 2018 Jun 8;6:e4933. doi: 10.7717/peerj.4933 (PMC5995100; doi:10.7717/peerj.4933)
Supplement: Supplemental Information 1 [file peerj-06-4933-s001.txt]

#NEXUS
[written Fri Apr 06 12:08:46 EDT 2018 by Mesquite  version 3.40 (build 877) at Christians-iMac.local/10.252.120.252]

BEGIN TAXA;
	TITLE Taxa;
	DIMENSIONS NTAX=58;
	TAXLABELS
		'Biarmosuchus_tener' 'Titanophoneus_potens' Gorgonopsia Anomodontia 'Charassognathus_gracilis' 'Dvinia_prima' 'Procynosuchus_delaharpeae' 'Lycosuchus_vanderrieti' Alopecodon 'Glanosuchus_macrops' 'Ictidosaurus_angusticeps' Pardosuchus 'Pristerognathus_polyodon' Scylacosaurus Scylacosuchus Annatherapsidus 'Cist_AZ_akidnog_USNM_PAL_412421' 'Akidnognathus_parvus' 'Euchambersia_mirabilis' Ophidostoma Promoschorhynchus 'Olivierosuchus_parringtoni' Cerdosuchoides 'Moschorhinus_kitchingi' Chthonosaurus Ichibengops 'Ictidostoma_hemburyi' Microwhaitsia 'Hofmeyria_atavus' 'Mirotenthes_digitipes' 'Ictidochampsa_platyceps' 'Viatkosuchus_sumini' 'Moschowhaitsia_vjuschkovi' 'Theriognathus_microps' 'Ictidosuchus_primaevus' 'Ictidosuchoides_longiceps' 'Ictidosuchops_rubidgei' 'Regisaurus_jacobi' Urumchia 'Choerosaurus_dejageri' 'Lycideops_longiceps' 'Karenites_ornamentatus' Mupashi 'Tetracynodon_tenuis' 'Tetracynodon_darti' 'Scaloposaurus_constrictus' 'Ericiolacerta_parva' Silphedosuchus Nothogomphodon Ordosiodon Hazhenia Antecosuchus 'Bauria_cynops' Traversodontoides 'Microgomphodon_oligocynus' Perplexisaurus 'Gorynychus_masyutinae' Shiguaignathus 
	;

END;


BEGIN CHARACTERS;
	TITLE  'Matrix in file "S1-Hutten_SuppData.nex"';
	DIMENSIONS  NCHAR=130;
	FORMAT DATATYPE = STANDARD GAP = - MISSING = ? SYMBOLS = "  0 1 2 3 4 5 6 7 8 9";
	CHARSTATELABELS 
		1 Premaxilla_dorsal_process /  blunt_and_does_not_overhang_incisors 'pointy, forming a rostral process which projects over recumbent upper incisors',
		2 Septomaxilla_shape /  'long, narrow element, moderately well exposed on the facial region ' 'enlarged and well exposed outside of the external naris, broadly overlapping the premaxilla anteriorly',
		3 External_nares_ /  moderately_large_and_face_anterolaterally_ 'enlarged close-set and face more anteriorly ',
		4 Dorsal_profile_of_antorbital_region_ /  convex relatively_straight,
		5 Constriction_of_snout_directly_behind_caniniforms /  absent 'present, producing bowling pin-shaped rostrum',
		6 Preorbital_depression_anterior_to_a_thickened_ridge_on_anterior_margin_of_orbit /  absent present_extending_anteroventrally_from_lacrimal_to_canine_buttress_of_maxilla_,
		7 Maxillary_facial_plate /  high low_with_a_height_less_than_40%_its_length,
		8 Concave_ventral_step_in_maxillary_facial_plate_between_caniniforms_or_anterior_most_maxillary_teeth_and_incisors /  present absent,
		9 Broad_excavation_or_pit_in_maxilla_immediately_posterior_to_dominant_canine /  absent present,
		10 Posterior_region_of_maxillary_facial_plate_is_folded_inward_onto_palatal_region_so_that_maxilla_is_well_exposed_in_ventral_view_just_anterior_to_orbit /  absent present,
		11 Suborbital_bar_robusticity /  shallow deep,
		12 Suborbital_bar_lateral_expansion /  no_lateral_expansion 'slight expansion, extending from jugal onto posterior part of maxillary facial plate, and contributing to a pronounced degree of orbital convergence (i.e., orbits facing forward and appearing more triangular than oval in dorsal view)',
		13 Rostrum_height_relative_to_orbit_position /  rostrum_high_and_narrow 'rostrum long, low anterior to orbit',
		14 Anterior_border_of_orbit_located_on /  posterior_half_of_the_skull anterior_half_of_skull transverse_midline,
		15 Jugal_postorbital_process /  present absent,
		16 Postorbital_bar_robusticity /  'moderately well-built' extremely_slender absent_unossified,
		17 Zygomatic_arch_orientation_behind_orbit /  posteroventral_orientation relatively_straight_or_horizontal curved_having_a_concave_ventral_margin_throughout_its_length,
		18 V_shaped_posterior_border_of_nasals_pointing_toward_the_occiput /  absent present,
		19 Median_fronto_nasal_crest /  absent present,
		20 Postfrontal /  present absent,
		21 Parietal_pineal_opening_in_adults /  present_irrespective_of_ontogenetic_stage absent_extremely_reduced,
		22 Temporal_fenestra_relative_to_orbit_size_in_adults /  subequal_in_size larger_than_orbit,
		23 Zygomatic_arch_robusticity /  moderately_deep slender,
		24 Participation_of_parietal_in_temporal_fenestra_dorsal_border /  absent present,
		25 Parietal_expanded_posteriorly_on_midline_behind_region_of_parietal_or_pineal_housing /  absent present,
		26 Parietal_sagittal_crest_length_if_applicable /  moderate_just_over_half_the_temporal_fenestra_length short_less_than_half_the_temporal_fenestra_length,
		27 Posterodorsal_inclination_of_the_temporal_region_reaching_its_maximum_height_where_the_parietal_crest_meets_the_lambdoidal_occipital_crest_if_applicable /  present absent,
		28 Intertemporal_width_in_adults /  wide narrow_with_vertical_lateral_faces,
		29 Posteroventral_process_of_squamosal /  absent present,
		30 Medially_directed_process_of_squamosal_contacting_prootic /  absent present_enclosing_the_pterygoparoccipital_foramen,
		31 Parietal_crest_anterior_position /  located_posteriorly extends_forward_in_adults_to_include_the_pineal_enclosure,
		32 Nasal_lacrimal_contact /  absent present,
		33 Prefrontal_postorbital_contact_in_adults /  absent present_only_on_orbit_dorsomedial_wall present_dorsally_excluding_frontal_from_orbit_margin,
		34 Greatest_width_of_zygomatic_arches /  toward_middle_of_arch 'at back of arch, forming triangular skull outline in dorsal view',
		35 Upturning_of_alveolar_margin_of_premaxilla /  moderate_to_pronounced absent_or_horizontal,
		36 Interorbital_width /  wide_approximately_20%_of_total_skull_length_or_greater narrow_significantly_less_than_20%_total_skull_length,
		37 Jugal_anterior_extent /  extends_anteriorly_beyond_the_anterior_margin_of_the_orbit restricted_to_anterior_margin_of_orbit,
		38 Palatal_fenestra_for_lower_caniniform /  absent present_and_confluent_with_internal_naris_ a_separate_anterior_choanal_housing_for_the_lower_canine_is_created_by_an_extension_of_the_premaxilla_and_maxilla_from_the_primary_palate a_fossa_for_the_lower_canine_is_present_where_the_maxilla_and_premaxilla_meet_on_the_ventral_surface_of_the_secondary_palate,
		39 Palatal_processes_of_the_maxillae /  absent form_a_well_developed_crista_choanalis_with_a_ridge_extending_posteriorly_onto_the_palatine contact_or_nearly_contact_the_ventrally_extending_vomer_at_a_shallow_angle_with_no_sutural_connection contact_vomer_with_a_strong_but_short_sutural_connection 'contact the vomer at a strong angle creating a concave anteromedial surface on the crista choanalis, and bearing a moderately long sutural connection with the lateral margins of the vomer' 'meet at the midline, sharing a sutural connection and obscuring most of the vomer on the palatal surface ' 'small anteriorly located processes meet specialized lateral processes of vomer, dividing choana into anterior and poster regions',
		40 Vomer_premaxilla_process_shape /  'slightly bulbous between choanae, narrowing toward its contact with the premaxilla' expands_anteriorly_and_is_widest_at_its_contact_with_the_premaxilla bears_specialized_transverse_processes_just_behind_contact_with_premaxilla_contacting_vomerine_processes_of_crista_choanalis,
		41 Vomer_premaxilla_contact /  anteriormost_portion_of_vomer_briefly_contacts_vomerine_process_of_premaxilla broadly_overlaps_the_ventral_surface_of_the_premaxilla_vomerine_process,
		42 Vomer_fusion /  paired fused_anteriorly completely_fused,
		43 Ventromedian_crest_between_palatines_on_posterior_portion_of_vomer /  absent present,
		44 Palatine_teeth /  present absent,
		45 Large_suborbital_vacuities_bound_by_the_palatine_pterygoid_and_ectopterygoid /  absent_or_reduced_in_adults present_throughout_ontogeny,
		46 Pterygoid_ventromedian_tubercle_crest /  absent present_anterior_to_pterygoid_vacuity,
		47 Pterygoid_transverse_flange_teeth /  present absent,
		48 Pterygoid_boss_teeth /  present absent,
		49 Pterygoid_transverse_flange_lateral_expansion /  moderate reduced 'sharp, posteriorly projecting wings with slight posterolateral expansion',
		50 Pterygoid_transverse_flange_position /  more_anterior_to_the_center_of_the_orbit more_posterior_to_the_center_of_the_orbit,
		51 Palatal_exposure_of_maxilla_behind_canine /  less_than_20%_distance_from_canine_to_posterior_end_of_palatine greater_than_20%_distance_from_canine_to_posterior_end_of_palatine,
		52 Formation_of_secondary_palate_and_incisive_fissure_if_applicable /  formation_of_secondary_palate_occurs_such_that_the_posterior_portion_of_the_maxillae_and_palatines_approach_at_the_midline_but_are_slightly_open_anteriorly_thus_creating_an_incipient_incisive_fissure_or_foramen anterior_portion_is_more_closed_than_the_posterior_leaving_no_indication_of_an_incisive_foramen_or_fissure,
		53 Parasagittal_ridges_running_from_medial_posterior_flare_of_transverse_flanges_to_basioccipital /  absent present,
		54 Vomer_anterior_vault /  present absent,
		55 Epipterygoid_ascending_process /  appears_as_a_thin_rod is_slightly_expanded_anteroposteriorly 'is extremely expanded, the greatest dorsal anteroposterior length being almost equal to the dorsal height ',
		56 Posterior_apophysis_of_the_epipterygoid_contacting_or_nearly_contacting_the_prootic /  absent 'present, enclosing an aperture presumably for the trigeminal nerve',
		57 Laterally_directed_processes_of_the_prootic_participating_in_the_pterygoparoccipital_foramen /  absent present,
		58 Basal_tubera /  small_to_moderate_in_size 'large one-third occipital breadth',
		59 Dorsal_surface_of_the_paroccipital_process /  relatively_smooth_or_straight deeply_hollowed_in_the_floor_of_the_posttemporal_fenestra,
		60 Paroccipital_process_of_the_opisthotic_orientation /  strongly_posteroventral_relative_to_horizontal moderately_posteroventral_relative_to_horizontal transverse,
		61 Opisthotic_dorsolateral_process /  absent 'present and contacts tabular and/or squamosal, thus excluding supraoccipital from contact with post-temporal fenestra',
		62 Mastoid_process /  absent_or_poorly_developed squamosal_and_paroccipital_process_of_the_opisthotic_form_a_distinct_posteriorly_projecting_mastoid_process,
		63 'Tabular-paroccipital process of opisthotic contact' /  tabular_contacts_paroccipital_process withdrawn_from_contact_with_paroccipital_process,
		64 Tabular_ventral_extent /  'extends below the post-temporal fenestra' 'just barely contacts the post-temporal fenestra',
		65 Trigeminal_foramen /  Trigeminal_nerve_exit_situated_between_prootic_incisure_and_epipterygoid Trigeminal_nerve_exits_via_a_specialized_foramen_formed_between_the_prootic_and_epipterygoid,
		66 Epipterygoid_alisphenoid_prootic_overlap /  absent present,
		67 Epipterygoid_frontal_contact /  absent present,
		68 Occipital_condyle /  single double,
		69 Tabular_dorsal_contribution_to_lambdoidal_crest /  low_and_broad high_nearly_contacting_dorsal_margin_of_interparietal_with_significant_contribution_to_lambdoidal_crest,
		70 Dorsal_process_of_stapes /  present reduced_or_absent,
		71 Posteroventral_process_on_quadrate_in_posterior_notch_quadrate_recess_of_squamosal /  absent present,
		72 Stapedial_foramen_structure_and_orientation /  oriented_posteroventrally reduced_or_absent,
		73 Overall_dentary_shape /  'deep/robust' 'short and banana-shaped' 'long, slender, and relatively straight with a smooth ventral edge',
		74 Dentary_anterior_shape_and_mentum /  dentary_deepens_anteriorly dentary_continuously_tapers_to_a_narrow_anterior_edge,
		75 Specialized_boss_on_posteroventral_portion_of_dentary_ramus /  absent present,
		76 Mandibular_symphysis_in_ventral_view /  only_moderately_expanded_mediolaterally_with_a_low_mentum_angulation_in_ventral_view anteroposteriorly_thickened_with_strong_suture,
		77 Lateral_surface_of_dentary_in_ventral_view /  relatively_smooth bears_a_marked_constriction_behind_the_lower_canine_where_upper_canine_rests,
		78 Dentary_angle_lateral_to_the_reflected_lamina /  absent_smoothly_rounded moderate_sharp pronounced_protruding_with_an_angle_120_degrees,
		79 Coronoid_process_posterodorsal_terminal_margin_shape_if_applicable /  straight more_rounded comes_to_a_sharp_point,
		80 Coronoid_process_dorsal_extent_in_adults_if_applicable /  terminates_below_middle_of_orbit terminates_in_upper_half_of_orbit,
		81 Postdentary_bones_height_relative_to_total_dentary_height /  equal 'between 1/2 and equal',
		82 Ventral_margins_of_angular_and_dentary /  confluent 'angular (=tympanic) positioned dorsal to ventral margin of dentary',
		83 Splenial_lateral_exposure /  exposed_laterally_near_symphysis obscured_by_dentary,
		84 Mandibular_fenestra /  absent 'present, penetrating the mandible and visible laterally' surangular_above_and_prearticular_below_a_small_fenestra_on_the_medial_surface_of_the_mandible,
		85 Reflected_lamina_shape_and_ventral_extent /  'rounded, projecting below the ventral margin of the dentary at about the level of the second groove' slightly_anteroposteriorly_elongate_spade_shaped_and_does_not_appear_to_extend_below_the_dentary extremely_reduced_and_spoon_shaped,
		86 Dentary_masseteric_fossa_in_adults /  absent 'present, positioned high on coronoid process',
		87 Reflected_lamina_of_angular_tympanic_size /  large reduced,
		88 Space_between_left_and_right_dentaries_ /  widens_greatly_posteriorly remains_relatively_long_and_narrow_just_posterior_to_symphyseal_region,
		89 Lateral_sulcus_along_dentary_ramus_and_coronoid_process /  absent present,
		90 Upper_incisor_count /  'few, up to five' six seven_or_more,
		91 Upper_incisor_surface_texture /  smooth longitudinal_fluting_or_faceting,
		92 Incisor_shape /  relatively_straight_and_conical spatulate_concave_lingually_with_mesiolingual_and_distolingual_crests,
		93 Functional_upper_precanines_in_adults_if_applicable /  absent present,
		94 Upper_dominant_canine_maxillary_in_adults_if_applicable /  large_relative_to_maxilla_height medium extremely_reduced,
		95 Deep_pit_or_groove_running_vertically_along_the_anterior_surface_of_the_dominant_canine /  absent present,
		96 Upper_postcanine_number /  'numerous, more than five' 'few, five or less' absent,
		97 Lower_canine_in_adults_if_applicable /  large medium reduced_or_absent,
		98 Lower_postcanine_teeth /  present absent,
		99 Incisor_cutting_margins /  serrated smoothly_ridged,
		100 Postcanine_shape_if_applicable /  'tall with simple, sharp apices lacking cusps' two_or_more_cusps_in_line 'short, fat cones',
		101 Lower_incisor_count /  four less_than_four more_than_four,
		102 Relative_length_of_maxillary_tooth_row_if_applicable /  greater_than_50%_the_total_length_of_maxilla approximately_50%_or_less_than_total_length_of_maxilla,
		103 Caudal_vertebrae_count /  much_more_than_15 less_than_15,
		104 Scapular_blade_shape /  short_and_broad moderate_breadth delicate_and_narrow,
		105 Procoracoid_foramen /  bound_within_procoracoid 'near or within procoracoid-coracoid suture' 'near or within procoracoid-scapula suture',
		106 Ossified_cleithrum /  present absent,
		107 Interclavicle_shape /  long_and_thin_oblong_or_oval short_and_broad cruciform,
		108 Humerus_shape /  short_and_robust long_and_slender,
		109 Ectepicondylar_foramen_of_humerus /  present absent,
		110 Manual_digit_III_shape_of_second_phalanx /  'short disc-like but present' absent,
		111 Manual_digit_IV_phalangeal_number /  5 4 3,
		112 Sharp_anterior_process_of_dorsal_iliac_plate /  absent present_above_a_ventral_concavity,
		113 Pubis_and_ischium_orientation /  relatively_vertical 'more horizontal, forming a broad puboischiatic plate',
		114 Obturator_foramen_size /  small moderately_enlarged extremely_enlarged,
		115 Obturator_foramen_position /  situated_entirely_within_pubis bordered_by_pubis_and_ischium,
		116 Distinct_trochanter_minor_on_femur /  absent present,
		117 Clavicles /  broad_medially narrow_medially,
		118 Humeral_head /  convex_articular_surface_extends_broadly_across_head articular_surface_bulbous_and_inflected,
		119 Radius_width_relative_to_ulna /  equal_to_or_narrower_distally broader_distally,
		120 Femoral_head /  elongate_to_subspherical oblong_and_spherical,
		121 Calcaneal_tuber_tuber_calcis /  absent present_and_oriented_posteriorly,
		122 Premaxillary_foramina_on_palate /  small_or_absent large single_foramen_medially,
		123 Angle_of_incidence_between_adjoining_maxillary_processes_on_surface_of_secondary_palate /  shallow smoothly_arching,
		124 Parietal_crest_fusion_at_midline /  forms_narrow_sagittal_crest_joined_tightly_behind_a_bulbous_pineal_housing weak_such_that_parasagittal_contributions_of_left_and_right_parietals_are_continuous_with_the_temporal_line_and_bound_a_narrow_fissure,
		125 Maxillary_postcanine_alveolar_margin_in_ventral_view /  'straight to slightly concave along buccal margin, bowing inward toward the midline' 'buccally convex at anterior extent, bowing outward away from the midline',
		126 Upper_postcanine_diastema_immediately_behind_dominant_caniniform /  'present, greater than the spacing between successive postcanines' absent,
		127 Lacrimal_foramina_or_pits_exposed_ventrolaterally_outside_orbital_wall_in_a_separate_anteorbital_fossa /  absent present,
		128 Suborbital_vacuity_shape /  suboval_about_as_long_as_wide 'elongate and D-shaped to subtriangular with straight medial margins' broad_shorter_than_wide_due_to_anterior_truncation_by_scalloped_webbing,
		129 Premaxilla_vomerine_process_contacts_maxilla_on_medial_border_of_lower_canine_fossa /  absent present,
		130 Ept_processus_ascendens_orientation ; 
	MATRIX
	'Biarmosuchus_tener'             0000000000000000000000000--000?000000000??000000000-00?00000000000000000000100--0000000000000000000000000?00100000?00000??--000--?
	'Titanophoneus_potens'           00000000001000002?0001000--000?00001000000000000000-00000000000000000000000000--0000000000000000000000000000012001?0?0000?--000--?
	Gorgonopsia                      000{0 1}000000000000000001000--000?00000010002000000000-01000001000000000000000100200000000000000000000000?00000001000?0{0 1}00{0 1}00--000--{0 1}
	Anomodontia                      0000010?00000100200000100--010?000001?000001?00?11?-000000010011000010010001?02?000{1 2}00000000010010?010010?01012001?0111{0 1}00--010?-0
	'Charassognathus_gracilis'       ?0?1?000000101001001011110?110?1200?1?????????????????20????????1101??1?21000100111?2?1?0?010100001110?????????????0??????00000??1
	'Dvinia_prima'                   00011001000101001001111110011011201013-00211001111100?201?02?0001111?0102100010011?22110010101000011?0?????????002?0?????200010-01
	'Procynosuchus_delaharpeae'      00011001000101001001011110011011201013-002110011111000201?02000011111010210001001102211001010100001100000??0001002?011110000010-01
	'Lycosuchus_vanderrieti'         000100000010010021000101100110000100010100011101210-1010?1??100?000001?1000002001112000010000001000010?000?00???????11?1?0-01000-0
	Alopecodon                       ?001?10100000?002??0???????????00?1?0???????????????????????????????????0000?2??111??0??11001000?00010????????????????????-?000?-?
	'Glanosuchus_macrops'            000111000000020020000101100111000110011100111110210101101002?0110000?111000001001112000012000000000010100?00112111??11{0 1}1?0-00000-0
	'Ictidosaurus_angusticeps'       000111000000020?2??0?111???1???00?1??111????????????0???????????????????000002001112000012001000000010????????????????????-?000?-?
	Pardosuchus                      ?0011?0000000?????????????????????????1???????10???1????????????????????000002??111??0?01100100???00??????????????????????-?000?-?
	'Pristerognathus_polyodon'       000111000000020020000111100111000?10?11100111110210101101002?0110000????00?001001112000012000000000010???????????????????0-000?0-0
	Scylacosaurus                    0001110000000?002000???1???1???00?10?11100011?102?0101???????????????????????????????????2001000??00?0????????????????????-00000-?
	Scylacosuchus                    0001010100??02???0?001?110011?00011??11???????????01??1????21001??00??1?000001??????????1010100000102??1???01??????1???1??-0000?-?
	Annatherapsidus                  ?001000?00000200201?011110011100011001110211111021011111?012100100000?1?000?01001111?000101010000010?0???????????????????0-01100-0
	'Cist_AZ_akidnog_USNM_PAL_412421'?001?0010000020020110111100111000110021102111110210111???0121011??001????????????????????0101001??10?0???????????????????0-0110000
	'Akidnognathus_parvus'           1111100100000200201101111001110001100211021111112101111??0121????0001?1?000101001111?00010101000001000???????????????????0-01{0 1}000?
	'Euchambersia_mirabilis'         0111-0011-00010?200111111001110021101211111101111101111?1012?0??0000?????????????????000?0010012??1-?-???????????????????0-0--0-00
	Ophidostoma                      ???1000?010101012001011111011?0001?0111?????1?1021011????0??????????????1?0?0111111110011??????000?0?0????????????????????-000000?
	Promoschorhynchus                1111100100000200201101111101111001101211111111112101111{0 1}1012111100001?1?00010100111100001011100{0 1}00100{0 1}?10111?????????1???0-0110000
	'Olivierosuchus_parringtoni'     1111100100000200201101111001111001{0 1}0121111111111210111111012111100000???000101001111000010{0 1}11001001001?10111112?????1111?0-0110000
	Cerdosuchoides                   0111100000000{1 2}002011011110011?100100121111111111210111????????????????1?000111001111000010010001001001?1?0????????????????-011000?
	'Moschorhinus_kitchingi'         011110000000010020110111100111100100121111111111210111111012101100001???000111001111000010010001001001?????01????????111?0-0110000
	Chthonosaurus                    ???1?00?00000?002011111110?11?1001??0????211111021?1111??012????0000?????1?????????????????????00??2?0?????????????????????00?02?0
	Ichibengops                      ???1?0??0-0???0??001?1?11??1?1?00???0?62??11111021?111111???????000???????????????????0????????0???2??????????????????????1?0?02?0
	'Ictidostoma_hemburyi'           1001100001010?01?001011111011?00111011110111111?210111?????????????0????110000101111?0?100000000001000???????????????????0-00000-?
	Microwhaitsia                    1001000001110?002011???????????00?1?111101111?????01????????????????????110001111111?0?100100001001000????????????????????-?001?-?
	'Hofmeyria_atavus'               1001{0 1}00001010101200{0 1}011111011100111011110{0 1}1111102101111?101210000?0001?111000{0 1}1111111001001000000{0 1}1000??????????????111??0-00010-1
	'Mirotenthes_digitipes'          1001000001010101200101111101110011101111?111111021??111?101210000?0001?111000011111110010000?00001100011011111211??111110?-000{0 1}0-1
	'Ictidochampsa_platyceps'        1?0100010101?1012??111111?0111?0?110?1?????11?1?210111???01210?????00?1??????????????????????0?0?????0?????????????????????000?2-?
	'Viatkosuchus_sumini'            10010001011101002011111111011110011011620211111021011110101210??1?0001?1110001?0111110010010?001??10?0????????????????????10000201
	'Moschowhaitsia_vjuschkovi'      100100010111?10020111111???1??10011012620211111?2101?1?????????????0?????????????????????0??0??0?????0????????????????????1000020?
	'Theriognathus_microps'          1001{0 1}0010111010020111111100111100110{0 1}2620{1 2}11011{0 1}211111210012100011000111{0 1}1000{0 1}101111100100{0 1}00002011-01?10111112111?111110010--{0 1}-01
	'Ictidosuchus_primaevus'         ?001101000001?01200101111101110001?1?121??111?1?2111111010121101???00???21000011?????0??1?101100?0?????1??????????????????-00000-?
	'Ictidosuchoides_longiceps'      10011010000012012001011111011100011101210111111121111110101211?10?0011?1210000111111100011{0 1}01100101000?????1?12?????1111?0-00000-0
	'Ictidosuchops_rubidgei'         1001101000001?01200101111??1??000?1?01210{0 1}111110211111???????????????????????????????????1101100??10?0???????????????????0000{0 1}000?
	'Regisaurus_jacobi'              100110110000120120011011110111?0011111310111111021111111101211?101001?1?2100001?11111??001000100?01000?1111111211111111111000{0 1}0010
	Urumchia                         1??11??100?0???????????????????001???1310?11111?21?111???????????????????1??0????????????1000100101000????????????????????0?00?1??
	'Choerosaurus_dejageri'          ??01-011000010111?0111111-111??10111?1?????1111??1??????????????????????211000101111101?1??011001010?0??0??11??11111?1?1????0101??
	'Lycideops_longiceps'            10011010000010011001111111111??10111014101111110211111???????1?????0????2100001011111010010001001{0 1}10?0???????????????????11100011?
	'Karenites_ornamentatus'         ??011010000012011001{0 1}1111101110001111??1?011111021111010101211010100111121100010111110101???11001011?0????????????????????010001?0
	Mupashi                          ???11010000012011001111111011?0001111?{2 4}1?211111?21111110101211010100111121100010111110101???110010?020????????????????????010001?0
	'Tetracynodon_tenuis'            ?0010010000010?210011?111-1?11?10111014??21111112111111010?2?1010?001???21000010111110?0?200??00?0102?????????????????????1?0101?0
	'Tetracynodon_darti'             100100100000101210011?111-1?11?101110141021111112111011010121101010011?121000010111110101200??00?01020?2{0 1}111112111111111?11?010110
	'Scaloposaurus_constrictus'      10011010000002?2?0010?11111?11?0011101310111111121111110101211?101001???21000010111110101?00?100101110?2???1112????111111?100100??
	'Ericiolacerta_parva'            ?001-011000002?210011?111-1?1??001100-51?2111?1121?111???0?2?100???0????210000101111101011?0?2-0201110?210111??111????????0?01001?
	Silphedosuchus                   ?001-011000002??10011?111-1????00?1?0-51?211111121?1?1??????????????????21000?10?11??0?01??0?2-0201110????????????????????0?0100??
	Nothogomphodon                   ?001100101010?01?0011??1??11??100?1?0231021111112111?1??????????????????000?0111?11??0??10000100001110???????????????????01001001?
	Ordosiodon                       1001100101010??????????????????0??1?125???11111121111???????????????????00000011111?101010000100101110?2???1????????????101?01001?
	Hazhenia                         10011000010101121001111110111110?110125??211111121111????012?100???01?1?0000001111111010100?010010?110????????????????????100{0 1}011?
	Antecosuchus                     ????100101???????????????????????????25???????????11????????????????????0101111??11??0?01???010010?1?0????????????????????1?00??1?
	'Bauria_cynops'                  1001100101010112200111111011111001100251?2111111211111111012110001001???010112111111101010000100101110???????12??????????010000010
	Traversodontoides                ???1100?01010?122001010110011?0001??0?5???111111211111???0?????????0?????10??111?1???0??1????10010?1?0????????????????????100000??
	'Microgomphodon_oligocynus'      100110010101010{0 1}200101111011110001100251?21111112111111110121100010011?1010111111111101010000100101110?21?01112????1?1111010000010
	Perplexisaurus                   ???1?0?000???????00101?11001??100????11????11??021011???????????????????000?000??11??0??1??0000010?110????????????????????-00100??
	'Gorynychus_masyutinae'          10011001001002002001?111???11??001100?1??0111000210?1?1??0?2?0????00???1000001001112?0001?00?0010?00?1??????????????????????0000?0
	Shiguaignathus                   ?1??1?000?????????????????????????1?111112111?????01?1???????????????????????????????????0??1??0?????0???????????????????0??11?00?

;

END;
BEGIN ASSUMPTIONS;
	TYPESET * UNTITLED   =  unord:  1 -  130;

END;

BEGIN MESQUITECHARMODELS;
	ProbModelSet * UNTITLED   =  'Mk1 (est.)':  1 -  130;
END;

Begin MESQUITE;
		MESQUITESCRIPTVERSION 2;
		TITLE AUTO;
		tell ProjectCoordinator;
		timeSaved 1523030926518;
		getEmployee #mesquite.minimal.ManageTaxa.ManageTaxa;
		tell It;
			setID 0 6614187524820691755;
			tell It;
				setDefaultOrder  0 1 2 3 4 5 6 7 8 9 10 11 12 13 14 15 16 17 18 19 20 21 22 23 24 25 26 27 28 29 30 31 32 33 34 35 37 38 39 40 41 42 43 44 45 46 47 48 49 50 51 52 53 54 55 36 56 57;
				attachments ;
			endTell;
		endTell;
		getEmployee #mesquite.charMatrices.ManageCharacters.ManageCharacters;
		tell It;
			setID 0 1265113882750963391;
			mqVersion 340;
			checksumv 0 3 3519198614 null  getNumChars 130 numChars 130 getNumTaxa 58 numTaxa 58   short true   bits 2305843009213694079   states 127   sumSquaresStatesOnly 42017.0 sumSquares -1.844674407370955E20 longCompressibleToShort false usingShortMatrix true   NumFiles 1 NumMatrices 1;
			mqVersion;
		endTell;
		getWindow;
		tell It;
			suppress;
			setResourcesState false false 100;
			setPopoutState 300;
			setExplanationSize 0;
			setAnnotationSize 0;
			setFontIncAnnot 0;
			setFontIncExp 0;
			setSize 1440 742;
			setLocation 0 23;
			setFont SanSerif;
			setFontSize 10;
			getToolPalette;
			tell It;
			endTell;
			desuppress;
		endTell;
		getEmployee  #mesquite.charMatrices.BasicDataWindowCoord.BasicDataWindowCoord;
		tell It;
			showDataWindow #1265113882750963391 #mesquite.charMatrices.BasicDataWindowMaker.BasicDataWindowMaker;
			tell It;
				getWindow;
				tell It;
					setExplanationSize 30;
					setAnnotationSize 20;
					setFontIncAnnot 0;
					setFontIncExp 0;
					setSize 1340 670;
					setLocation 0 23;
					setFont SanSerif;
					setFontSize 10;
					getToolPalette;
					tell It;
						setTool mesquite.charMatrices.BasicDataWindowMaker.BasicDataWindow.ibeam;
					endTell;
					setActive;
					setTool mesquite.charMatrices.BasicDataWindowMaker.BasicDataWindow.ibeam;
					colorCells  #mesquite.charMatrices.NoColor.NoColor;
					colorRowNames  #mesquite.charMatrices.TaxonGroupColor.TaxonGroupColor;
					colorColumnNames  #mesquite.charMatrices.CharGroupColor.CharGroupColor;
					colorText  #mesquite.charMatrices.NoColor.NoColor;
					setBackground White;
					toggleShowNames on;
					toggleShowTaxonNames on;
					toggleTight off;
					toggleThinRows off;
					toggleShowChanges on;
					toggleSeparateLines off;
					toggleShowStates on;
					toggleAutoWCharNames on;
					toggleAutoTaxonNames off;
					toggleShowDefaultCharNames off;
					toggleConstrainCW on;
					toggleBirdsEye off;
					toggleShowPaleGrid off;
					toggleShowPaleCellColors off;
					toggleShowPaleExcluded off;
					togglePaleInapplicable on;
					toggleShowBoldCellText off;
					toggleAllowAutosize on;
					toggleColorsPanel off;
					toggleDiagonal on;
					setDiagonalHeight 80;
					toggleLinkedScrolling on;
					toggleScrollLinkedTables off;
				endTell;
				showWindow;
				getWindow;
				tell It;
					forceAutosize;
				endTell;
				getEmployee #mesquite.charMatrices.AlterData.AlterData;
				tell It;
					toggleBySubmenus off;
				endTell;
				getEmployee #mesquite.charMatrices.ColorByState.ColorByState;
				tell It;
					setStateLimit 9;
					toggleUniformMaximum on;
				endTell;
				getEmployee #mesquite.charMatrices.ColorCells.ColorCells;
				tell It;
					setColor Red;
					removeColor off;
				endTell;
				getEmployee #mesquite.categ.StateNamesStrip.StateNamesStrip;
				tell It;
					showStrip off;
				endTell;
				getEmployee #mesquite.charMatrices.AnnotPanel.AnnotPanel;
				tell It;
					togglePanel off;
				endTell;
				getEmployee #mesquite.charMatrices.CharReferenceStrip.CharReferenceStrip;
				tell It;
					showStrip off;
				endTell;
				getEmployee #mesquite.charMatrices.QuickKeySelector.QuickKeySelector;
				tell It;
					autotabOff;
				endTell;
				getEmployee #mesquite.charMatrices.SelSummaryStrip.SelSummaryStrip;
				tell It;
					showStrip off;
				endTell;
				getEmployee #mesquite.categ.SmallStateNamesEditor.SmallStateNamesEditor;
				tell It;
					panelOpen true;
				endTell;
			endTell;
		endTell;
		endTell;
end;
